# Supplementary material for: Polyphenol Profile, Antioxidant Activity, and Hypolipidemic Effect of Longan Byproducts
Source: Molecules. 2023 Feb 23;28(5):2083. doi: 10.3390/molecules28052083 (PMC10004001; doi:10.3390/molecules28052083)
Supplement: Supplementary file 1 [file molecules-28-02083-s001.zip]

Archive with 1 entries (1 files):
- molecules-2184911-supplementary.pdf
